# Supplementary material for: P2TF: a comprehensive resource for analysis of prokaryotic transcription factors
Source: BMC Genomics. 2012 Nov 15;13:628. doi: 10.1186/1471-2164-13-628 (PMC3532121; doi:10.1186/1471-2164-13-628)
Supplement: Additional file 1 — Classification of TF categories: Schematic representation of the conserved domain architectures. [file 1471-2164-13-628-S1.xlsx]

## Sheet: Feuil1
Family	Domain Architecture	Domain Accession ID
AbrB	SpoVT_AbrB	Pfam04014
AlpA	Phage_AlpA	Pfam05930
AraC	AraC_N or HTH_AraC	Pfam06719 or Pfam00165
ArgR	Arg_repressor	Pfam01316
ArsR	HTH_5	Pfam01022
AsnC	AsnC_trans_reg or HTH_ASNC	Pfam01037 or Smart00344
BetR	BetR and Response_reg	Pfam08667 and Pfam00072
Bhl	Bac_DNA_binding or BHL	Pfam00216 or Smart00411
CitT	CitT and Response_reg	Pfam12431 and Pfam00072
CodY	HTH_CodY	Pfam08222
ComK	ComK	Pfam06338
Crl	Crl	Pfam07417
Crp	Crp or HTH_CRP	Pfam00325 or Smart00419
CsoR	Trns_repr_metal or DUF156	Pfam02583
CtsR	CtsR	Pfam05848
DeoR	HTH_DeoR	Pfam08220
DnaA	Bac_DnaA and Bac_DnaA_C	Pfam00308 and Pfam08299
DtxR	HTH_DTXR	Smart00529
Ecf	Sigma70_r2 and Sigma70_r4	Pfam04542 and Pfam04545
FaeA	FaeA	Pfam04703
Fe_dep_repress	Fe_dep_repress	Pfam01325
FeoC	FeoC	Pfam09012
Fis	HTH_8	Pfam02954
FlhC	FlhC	Pfam05280
FlhD	FlhD	Pfam05247
Fur	FUR	Pfam01475
GntR	GntR	Pfam00392
GutM	GutM	Pfam06923
Hns	Histone_HNS	Pfam00816
HrcA	HrcA	Pfam01628
HxlR	HxlR	Pfam01638
IclR	HTH_IclR or IclR	Pfam09339 or Pfam01614
KorB	KorB	Pfam08535
LacI	LacI	Pfam00356
LexA	Peptidase_S24 and DBD	Pfam00717 and DBD
Lsr2	Lsr2	Pfam11774
LuxR	GerE or HTH_LUXR	Pfam00196 or Smart00421
LysR	HTH_1	Pfam00126
LytTR	LytTR and Response_reg	Pfam04397 and Pfam00072
MarR	MarR	Pfam01047
MerR	MerR or MerR-DNA-bind	Pfam00376 or Pfam09278
MetJ	MetJ	Pfam01340
Mga	HTH_Mga or Mga	Pfam08280 or Pfam05043
Mor	Mor	Pfam08765
MtlR	MtlR	Pfam05068
NarL	HTH_LUXR and Response_reg	Smart00421 and Pfam00072
NtrC	HTH_8 and AAA and Response_reg	Pfam02954 and Pfam00004 and Pfam00072
OmpR	Trans_reg_C and Response_reg	Pfam00486 and Pfam00072
PadR	PadR	Pfam03551
Prd	PRD	Pfam00874
PrrA	HTH_8 and Response_reg	Pfam02954 and Pfam00072
PucR	PucR	Pfam07905
PuR	PuR_N	Pfam06182
Rok	ROK	Pfam00480
Ros_MucR	ROS_MUCR	Pfam05443
RpiR	HTH_6	Pfam01418
RpoD	Sigma70_r2 and Sigma70_r3 and Sigma70_r4	Pfam04542 and Pfam04539 and Pfam04545
RpoN	Sigma54_AID and Sigma54_CBD and Sigma54_DBD	Pfam00309 and Pfam04963 and Pfam04552
Rrf2	Rrf2	Pfam02082
RtcR	RtcR	Pfam06956
Sarp	Trans_reg_C and BTAD	Pfam00486 and Pfam03704
SfsA	SfsA	Pfam03749
SinR	(HTH_3 or HTH_XRE) and SinI	(Pfam01381 or Smart00530) and Pfam08671
SorC	(Crp or HTH_CRP) and Sugar-bind	(Pfam00325 or Smart00419) and Pfam04198
Spo0A	Spo0A_C and Response_reg	Pfam08769 and Pfam00072
TetR	TetR_N	Pfam00440
TrmB	TrmB	Pfam01978
TrpR	Trp_repressor	Pfam01371
WhiB	Whib	Pfam02467
Xre	HTH_3 or HTH_XRE	Pfam01381 or Smart00530
YcbB	YcbB and Response_reg	Pfam08664 and Pfam00072
YesN	HTH_AraC and Response_reg	Pfam00165 and Pfam00072
